# Supplementary material for: Genome-wide identification of the HD-ZIP IV gene family in Pogostemon cablin and its association with glandular hair development
Source: Front Plant Sci. 2025 May 12;16:1580351. doi: 10.3389/fpls.2025.1580351 (PMC12104194; doi:10.3389/fpls.2025.1580351)
Supplement: Supplementary file 1 [file DataSheet1.zip]

Archive with 5 entries (5 files):
- Supplementary material/Supplementary Table 1.xlsx
- Supplementary material/Supplementary Table 2.xlsx
- Supplementary material/Supplementary Table 3.xlsx
- Supplementary material/Supplementary Table 4.xlsx
- Supplementary material/Supplementary Table 5.xlsx
