# Supplementary material for: Genome-wide identification of the HD-ZIP IV gene family in Pogostemon cablin and its association with glandular hair development
Source: Front Plant Sci. 2025 May 12;16:1580351. doi: 10.3389/fpls.2025.1580351 (PMC12104194; doi:10.3389/fpls.2025.1580351)
Supplement: Supplementary file 1 [file DataSheet1.zip › Supplementary material/Supplementary Table 1.xlsx]

## Sheet: Sheet1
Table 1: Basic Information of HD-ZIP IV Genes and Predicted Proteins in Patchouli
Name	Gene ID	Amino Acid	Mw(kDa)	PI	Instability Index	Aliphatic Index	GRAVY	Subcellular Localization
PcHDZIV1	Pat_A01G205800	807	88.37	5.94	50.12	79.49	-0.331	Nucl
PcHDZIV2	Pat_A02G183800	797	87.31	5.88	49.9	80.98	-0.316	Nucl
PcHDZIV3	Pat_A03G082000	725	79.45	5.66	44.49	82.15	-0.336	Nucl
PcHDZIV4	Pat_A03G289700	702	78.95	5.49	52.37	78.46	-0.429	Nucl
PcHDZIV5	Pat_A03G289800	817	90.98	5.39	49.35	81.96	-0.336	Nucl
PcHDZIV6	Pat_A04G300600	817	91.1	5.23	51.25	82.42	-0.341	Nucl
PcHDZIV7	Pat_A04G085200	725	79.49	5.66	44.28	81.61	-0.352	Nucl
PcHDZIV8	Pat_A05G031900	745	83.49	6.56	48.96	76.31	-0.565	Nucl
PcHDZIV9	Pat_A06G031300	744	83.29	6.45	49.6	77.85	-0.56	Nucl
PcHDZIV10	Pat_A06G108200	714	78.89	6.15	49.24	84.83	-0.281	Nucl
PcHDZIV11	Pat_A07G024700	813	88.53	5.84	49.51	79.51	-0.282	Nucl
PcHDZIV12	Pat_A08G027000	810	88.11	5.9	49.63	78.96	-0.292	Nucl
PcHDZIV13	Pat_A11G154200	681	76.1	6.44	50.51	77.31	-0.419	Nucl
PcHDZIV14	Pat_A12G144500	680	75.69	6.13	51.86	79.13	-0.386	Nucl
PcHDZIV15	Pat_A21G065300	671	75.29	6.88	43.97	82.1	-0.408	Nucl
PcHDZIV16	Pat_A22G058600	674	75.56	7.05	46.71	81.29	-0.387	Nucl
PcHDZIV17	Pat_A25G150700	698	77.16	6.28	50.53	84.54	-0.29	Nucl
PcHDZIV18	Pat_A26G146700	692	76.52	6.27	50.79	83.86	-0.303	Nucl
PcHDZIV19	Pat_A28G089800	695	77.88	6.24	47.92	76.19	-0.437	Nucl
PcHDZIV20	Pat_B01G181400	809	88.56	5.88	49.36	80.74	-0.304	Nucl
PcHDZIV21	Pat_B02G152900	794	87.23	5.97	49.77	80.43	-0.317	Nucl
PcHDZIV22	Pat_B03G077100	725	79.48	5.7	44.36	81.61	-0.348	Nucl
PcHDZIV23	Pat_B03G255000	817	90.95	5.32	51.02	82.67	-0.338	Nucl
PcHDZIV24	Pat_B04G080700	725	79.6	5.72	43.69	81.61	-0.357	Nucl
PcHDZIV25	Pat_B04G273900	817	90.98	5.32	51	82.19	-0.344	Nucl
PcHDZIV26	Pat_B05G102900	714	79.02	5.98	50.54	83.6	-0.304	Nucl
PcHDZIV27	Pat_B05G031100	673	75.84	8.88	47.81	81.86	-0.438	Nucl
PcHDZIV28	Pat_B06G103600	714	79.03	6.22	49.74	83.88	-0.302	Nucl
PcHDZIV29	Pat_B06G031800	745	83.33	6.56	49.71	77.48	-0.561	Nucl
PcHDZIV30	Pat_B07G021800	813	88.54	5.78	49.35	78.43	-0.305	Nucl
PcHDZIV31	Pat_B08G024000	810	88.2	5.93	50.03	79.44	-0.3	Nucl
PcHDZIV32	Pat_B11G123700	681	76.1	6.57	50.84	78.46	-0.406	Nucl
PcHDZIV33	Pat_B12G114000	659	73.35	6.67	48.97	81.81	-0.316	Nucl
PcHDZIV34	Pat_B21G059600	615	69.35	8.48	45.66	81.32	-0.427	Nucl
PcHDZIV35	Pat_B22G056400	674	75.49	7.06	45.32	82.17	-0.386	Nucl
PcHDZIV36	Pat_B25G133700	698	77.26	6.2	51.75	83.98	-0.303	Nucl
PcHDZIV37	Pat_B26G135500	689	76.27	6.27	51.09	84.22	-0.299	Nucl
PcHDZIV38	Pat_B28G093700	695	77.91	6.31	46.74	77.44	-0.444	Nucl
