# Supplementary material for: Genome-wide identification of the HD-ZIP IV gene family in Pogostemon cablin and its association with glandular hair development
Source: Front Plant Sci. 2025 May 12;16:1580351. doi: 10.3389/fpls.2025.1580351 (PMC12104194; doi:10.3389/fpls.2025.1580351)
Supplement: Supplementary file 1 [file DataSheet1.zip › Supplementary material/Supplementary Table 2.xlsx]

## Sheet: Sheet1
Table 2: Divergence Between HD-ZIP IV Gene Pairs in Patchouli
paralogous pairs	Ka	Ks	Ka/Ks	Duplicate type
PcHDZIV3-PcHDZIV7	0.00301629	0.0692486	0.0435574	Segmental
PcHDZIV7-PcHDZIV22	0.00422621	0.0778324	0.0542989	Segmental
PcHDZIV1-PcHDZIV2	0.00493581	0.0887408	0.0556205	Segmental
PcHDZIV2-PcHDZIV20	0.00493648	0.072841	0.0677706	Segmental
PcHDZIV1-PcHDZIV21	0.00661222	0.0911649	0.0725303	Segmental
PcHDZIV21-PcHDZIV30	0.0863216	1.12526	0.0767125	Segmental
PcHDZIV2-PcHDZIV30	0.086742	1.11019	0.0781327	Segmental
PcHDZIV1-PcHDZIV30	0.0871322	1.11447	0.0781827	Segmental
PcHDZIV11-PcHDZIV21	0.0875846	1.06958	0.0818872	Segmental
PcHDZIV1-PcHDZIV11	0.0883805	1.07523	0.0821968	Segmental
PcHDZIV1-PcHDZIV31	0.091267	1.0986	0.0830755	Segmental
PcHDZIV21-PcHDZIV31	0.0911379	1.0931	0.083376	Segmental
PcHDZIV11-PcHDZIV20	0.0881601	1.049	0.0840422	Segmental
PcHDZIV1-PcHDZIV12	0.0896924	1.06576	0.0841582	Segmental
PcHDZIV12-PcHDZIV21	0.0895435	1.06007	0.0844697	Segmental
PcHDZIV2-PcHDZIV11	0.0880014	1.04112	0.0845253	Segmental
PcHDZIV20-PcHDZIV31	0.0910459	1.06417	0.0855561	Segmental
PcHDZIV2-PcHDZIV31	0.091124	1.06123	0.0858666	Segmental
PcHDZIV12-PcHDZIV20	0.089472	1.03273	0.0866362	Segmental
PcHDZIV2-PcHDZIV12	0.0907916	1.02969	0.0881736	Segmental
PcHDZIV20-PcHDZIV21	0.00716555	0.0771719	0.0928518	Segmental
PcHDZIV26-PcHDZIV28	0.00732271	0.0786979	0.0930483	Segmental
PcHDZIV8-PcHDZIV9	0.0043405	0.0443657	0.0978346	Segmental
PcHDZIV10-PcHDZIV26	0.00732122	0.0742787	0.0985642	Segmental
PcHDZIV17-PcHDZIV26	0.120751	1.10878	0.108905	Segmental
PcHDZIV26-PcHDZIV36	0.122045	1.11339	0.109616	Segmental
PcHDZIV18-PcHDZIV36	0.00375274	0.03394	0.11057	Segmental
PcHDZIV15-PcHDZIV16	0.0142985	0.122625	0.116603	Segmental
PcHDZIV16-PcHDZIV38	0.204988	1.75147	0.117038	Segmental
PcHDZIV16-PcHDZIV19	0.203566	1.70195	0.119607	Segmental
PcHDZIV35-PcHDZIV38	0.2054	1.69702	0.121036	Segmental
PcHDZIV12-PcHDZIV30	0.00757207	0.0619566	0.122216	Segmental
PcHDZIV19-PcHDZIV35	0.203978	1.65073	0.123569	Segmental
PcHDZIV36-PcHDZIV37	0.00500889	0.0404497	0.12383	Segmental
PcHDZIV15-PcHDZIV35	0.0162687	0.127792	0.127306	Segmental
PcHDZIV15-PcHDZIV38	0.204958	1.59773	0.128281	Segmental
PcHDZIV15-PcHDZIV19	0.205671	1.57165	0.130864	Segmental
PcHDZIV34-PcHDZIV38	0.260416	1.88001	0.138518	Segmental
PcHDZIV30-PcHDZIV31	0.00975139	0.0695514	0.140204	Segmental
PcHDZIV19-PcHDZIV34	0.260784	1.84798	0.141118	Segmental
PcHDZIV1-PcHDZIV20	0.00433156	0.030502	0.142009	Segmental
PcHDZIV11-PcHDZIV12	0.00703025	0.048739	0.144243	Segmental
PcHDZIV7-PcHDZIV24	0.0024117	0.0157357	0.153263	Segmental
PcHDZIV8-PcHDZIV29	0.00549904	0.0357636	0.153761	Segmental
PcHDZIV13-PcHDZIV14	0.0161288	0.104815	0.153879	Segmental
PcHDZIV9-PcHDZIV27	0.00841524	0.0528991	0.159081	Segmental
PcHDZIV14-PcHDZIV32	0.0171076	0.106039	0.161334	Segmental
PcHDZIV11-PcHDZIV31	0.00920838	0.0562027	0.163842	Segmental
PcHDZIV17-PcHDZIV18	0.00438163	0.0252789	0.173332	Segmental
PcHDZIV19-PcHDZIV38	0.00308056	0.0176511	0.174525	Segmental
PcHDZIV17-PcHDZIV37	0.00563942	0.0317116	0.177835	Segmental
PcHDZIV13-PcHDZIV33	0.0200759	0.109945	0.182599	Segmental
PcHDZIV32-PcHDZIV33	0.0214336	0.112469	0.190573	Segmental
PcHDZIV11-PcHDZIV30	0.00376463	0.0193815	0.194238	Segmental
PcHDZIV9-PcHDZIV29	0.00347525	0.0161242	0.215529	Segmental
PcHDZIV27-PcHDZIV29	0.00957784	0.0441682	0.216849	Segmental
PcHDZIV2-PcHDZIV21	0.00385234	0.0162388	0.23723	Segmental
PcHDZIV17-PcHDZIV36	0.0031122	0.0124981	0.249013	Segmental
PcHDZIV12-PcHDZIV31	0.00540251	0.0212655	0.254051	Segmental
PcHDZIV13-PcHDZIV32	0.0063837	0.0237858	0.268383	Segmental
PcHDZIV10-PcHDZIV28	0.00487262	0.0163439	0.298132	Segmental
PcHDZIV16-PcHDZIV34	0.0471275	0.150769	0.312581	Segmental
PcHDZIV8-PcHDZIV27	0.00520183	0.0162114	0.320876	Segmental
PcHDZIV34-PcHDZIV35	0.05229	0.16165	0.323476	Segmental
PcHDZIV16-PcHDZIV35	0.00580055	0.0174268	0.332852	Segmental
PcHDZIV4-PcHDZIV23	0.00616938	0.0169111	0.364814	Segmental
PcHDZIV15-PcHDZIV34	0.0415463	0.0867712	0.478803	Segmental
PcHDZIV14-PcHDZIV33	0.0106338	0.0153178	0.694209	Segmental
PcHDZIV6-PcHDZIV25	0.00689812	0.00539813	1.27787	Segmental
