# Supplementary material for: Genome-wide identification of the HD-ZIP IV gene family in Pogostemon cablin and its association with glandular hair development
Source: Front Plant Sci. 2025 May 12;16:1580351. doi: 10.3389/fpls.2025.1580351 (PMC12104194; doi:10.3389/fpls.2025.1580351)
Supplement: Supplementary file 1 [file DataSheet1.zip › Supplementary material/Supplementary Table 3.xlsx]

## Sheet: Sheet1
Table 3: Expression Levels of HD-ZIP IV Genes in Roots, Stems, and Leaves of Patchouli
Gene ID	Transcriptome ID	root	stem	leaf
PcHDZIV5	F02_cb4520_c1/f1p0/3093	0.01	0.663333	1.23667
PcHDZIV7	F02_cb1704_c8/f1p0/3593	3.44333	4.73333	4.19
PcHDZIV8	F02_cb2981_c7/f1p0/2683	0.953333	4.04333	6.23
PcHDZIV9	F01_cb6529_c10/f1p0/2138	2.26333	10.01	14.7633
PcHDZIV10	F01_cb1034_c8/f1p0/3707	2.5	2.39	3.74
PcHDZIV11	F02_cb1704_c15/f1p0/3729	8.54	14.04	2.99667
PcHDZIV21	F02_cb2981_c4/f1p0/2435	2.22333	6.67667	10.04
PcHDZIV26	F02_cb1704_c1/f1p0/3677	1.05	0.833333	0.663333
PcHDZIV27	F01_cb6529_c7/f1p1/2176	1.77667	10.3533	7.53
PcHDZIV28	F01_cb1034_c31/f1p0/3296	0.393333	0.656667	0.416667
PcHDZIV29	F02_cb2981_c5/f1p0/2122	1.45	6.94667	11.0333
PcHDZIV31	F02_cb11041_c37987/f1p1/2261	10.4733	4.29667	1.56333
