# Supplementary material for: Genome-wide identification of the HD-ZIP IV gene family in Pogostemon cablin and its association with glandular hair development
Source: Front Plant Sci. 2025 May 12;16:1580351. doi: 10.3389/fpls.2025.1580351 (PMC12104194; doi:10.3389/fpls.2025.1580351)
Supplement: Supplementary file 1 [file DataSheet1.zip › Supplementary material/Supplementary Table 4.xlsx]

## Sheet: Sheet1
Table 4: Expression Levels of HD-ZIP IV Genes and Glandular Trichome Numbers in Different Leaf Positions of Patchouli
	PcHDZIV5	PcHDZIV7	PcHDZIV8	PcHDZIV10	PcHDZIV21	PcHDZIV31	glandular trichomes
leaf 1	1.0151	1.06852	1.05878	1.0022	1.02254	1.00624	30.3333
leaf 2	0.162406	0.502726	0.853394	0.505576	0.653148	0.889742	22.8333
leaf 3	0.0039937	0.271558	0.278676	0.198051	0.4842	0.767584	20.1667
leaf 4	0.00574746	1.55774	0.688313	0.390047	1.62392	5.05867	15.3333
leaf 5	0.0140032	1.65045	0.972488	0.589596	3.27867	4.08234	17.8333
