# Supplementary material for: Genome-wide identification of the HD-ZIP IV gene family in Pogostemon cablin and its association with glandular hair development
Source: Front Plant Sci. 2025 May 12;16:1580351. doi: 10.3389/fpls.2025.1580351 (PMC12104194; doi:10.3389/fpls.2025.1580351)
Supplement: Supplementary file 1 [file DataSheet1.zip › Supplementary material/Supplementary Table 5.xlsx]

## Sheet: Sheet1
Table 5-1: Gene expression of PcHDZIV5 after virus-induced gene silencing
	VIGS-Control	VIGS-PcHDZIV5
	1.00046	0.433462
	1.17009	0.882065
	0.967803	0.918067
Table 5-2: glandular trichome number of PcHDZIV5 after virus-induced gene silencing
	VIGS-Control	VIGS-PcHDZIV5
	100	68
	100	74
	106	83
	100	67
	94	65
	91	78
	94	79
	108	78
	92	85
	100	86
	72	67
	83	67
	77	59
	88	63
	94	63
